# Supplementary material for: Bio-Functionalized Ultra-Thin, Large-Area and Waterproof Silicone Membranes for Biomechanical Cellular Loading and Compliance Experiments
Source: Polymers (Basel). 2022 May 30;14(11):2213. doi: 10.3390/polym14112213 (PMC9182891; doi:10.3390/polym14112213)
Supplement: Supplementary file 1 [file polymers-14-02213-s001.zip]

Archive with 4 entries (4 files):
- Paper images.pptx
- Supplemantary Figure S1.tif
- Supplemantary Figure S3.tif
- Supplementary Figure S2.tif
